# Supplementary material for: Effects of Importin α1/KPNA1 deletion and adolescent social isolation stress on psychiatric disorder-associated behaviors in mice
Source: PLoS One. 2021 Nov 12;16(11):e0258364. doi: 10.1371/journal.pone.0258364 (PMC8589199; doi:10.1371/journal.pone.0258364)
Supplement: S1 Table — F and P values for ANOVAs. (XLSX) [file pone.0258364.s001.xlsx]

## Sheet: Sheet1
		Genotype	Environment	Genotype x Environment
OFT	Distance 10 min	F (1, 35) = 2.738	F (1, 35) = 1.715	F (1, 35) = 0.3585
		P=0.1069	P=0.1989	P=0.5532
		ns	ns	ns
	Time in center	F (1, 35) = 0.9615	F (1, 35) = 11.51	F (1, 35) = 0.2899
		P=0.3335	P=0.0017	P=0.5937
		ns	**	ns
	Distance 60 min	F (1, 35) = 3.300	F (1, 35) = 2.319	F (1, 35) = 1.056
		P=0.0778	P=0.1368	P=0.3111
		ns	ns	ns
EPM	Entries into open arms	F (1, 34) = 31.40	F (1, 34) = 0.02932	F (1, 34) = 2.436
		P<0.0001	P=0.8651	P=0.1279
		***	ns	ns
	Duration in open arms	F (1, 34) = 25.92	F (1, 34) = 0.2387	F (1, 34) = 0.2045
		P<0.0001	P=0.6283	P=0.6540
		***	ns	ns
Y maze	Successful alternatons	F (1, 35) = 0.6637	F (1, 35) = 0.2234	F (1, 35) = 0.04308
		P=0.4208	P=0.6394	P=0.8368
		ns	ns	ns
PPI	Startle Response	F (1, 34) = 0.7855	F (1, 34) = 2.837	F (1, 34) = 0.8619
		P=0.3817	P=0.1013	P=0.3597
		ns	ns	ns
FS	Immobile Time	F (1, 33) = 6.789	F (1, 33) = 51.78	F (1, 33) = 9.323
		P=0.0137	P<0.0001	P=0.0044
		*	***	**
ELIZA	Corticosterone	F (1, 32) = 6.148	F (1, 32) = 2.452	F (1, 32) = 3.519
		P=0.0186	P=0.1272	P=0.0698
		*	ns	ns
Multiplex Immunoassay	IL-16	F (1, 31) = 2.645	F (1, 31) = 0.2356	F (1, 31) = 1.060
		P=0.1140	P=0.6308	P=0.3112
		ns	ns	ns
	IL-6Rα	F (1, 28) = 1.477	F (1, 28) = 0.3772	F (1, 28) = 0.7069
		P=0.2344	P=0.5441	P=0.4076
		ns	ns	ns
	CCL11	F (1, 31) = 0.06985	F (1, 31) = 22.48	F (1, 31) = 0.8241
		P=0.7933	P<0.0001	P=0.3710
		ns	***	ns
	CXCL1	F (1, 31) = 2.627	F (1, 31) = 3.632	F (1, 31) = 0.02212
		P=0.1152	P=0.0660	P=0.8827
		ns	ns	ns
	LIX	F (1, 31) = 7.931	F (1, 31) = 0.3302	F (1, 31) = 0.5104
		P=0.0084	P=0.5697	P=0.4803
		**	ns	ns
	TNFRI	F (1, 31) = 0.9845	F (1, 31) = 1.240	F (1, 31) = 0.3983
		P=0.3288	P=0.2740	P=0.5326
		ns	ns	ns
	TNFRII	F (1, 28) = 0.03910	F (1, 28) = 8.209	F (1, 28) = 1.534
		P=0.8447	P=0.0078	P=0.2258
		ns	**	ns
	VEGF	F (1, 30) = 0.0001637	F (1, 30) = 0.1860	F (1, 30) = 0.5533
		P=0.9899	P=0.6693	P=0.4628
		ns	ns	ns
	Prolactin	F (1, 28) = 3.874	F (1, 28) = 3.789	F (1, 28) = 5.168
		P=0.0590	P=0.0617	P=0.0309
		ns	ns	*
	TIMP-1	F (1, 31) = 0.1351	F (1, 31) = 6.567	F (1, 31) = 0.7524
		P=0.7157	P=0.0155	P=0.3924
		ns	*	ns
	G-CSF	F (1, 29) = 0.02529	F (1, 29) = 0.6833	F (1, 29) = 0.07909
		P=0.8747	P=0.4152	P=0.7805
		ns	ns	ns
		Genotype	Environment	Genotype x Environment	Trial	Trial x Genotype	Trial x Environement	Trial x Genotype x Environment
Inhibitory Avoidance	Latency to enter dark chamber	F (1, 34) = 4.920	F (1, 34) = 4.852	F (1, 34) = 6.741	F (1, 34) = 265.1	F (1, 34) = 12.05	F (1, 34) = 0.08007	F (1, 34) = 7.521
		P=0.0333	P=0.0345	P=0.0138	P<0.0001	P=0.0014	P=0.7789	P=0.0097
		*	*	*	***	**	ns	**
PPI	Percentage of PPI	F (1, 33) = 5.747	F (1, 33) = 6.473	F (1, 33) = 3.302	F (3.319, 109.5) = 29.39	F (4, 132) = 2.429	F (4, 132) = 1.358	F (4, 132) = 1.693
		P=0.0223	P=0.0158	P=0.0783	P<0.0001	P=0.0509	P=0.2519	P=0.1554
		*	*	ns	***	ns	ns	ns
