# Supplementary material for: Effects of Importin α1/KPNA1 deletion and adolescent social isolation stress on psychiatric disorder-associated behaviors in mice
Source: PLoS One. 2021 Nov 12;16(11):e0258364. doi: 10.1371/journal.pone.0258364 (PMC8589199; doi:10.1371/journal.pone.0258364)
Supplement: S2 Table — The number of mice used for each experiment and number of outliers excluded. (XLSX) [file pone.0258364.s002.xlsx]

## Sheet: Sheet1
Behavioral Battery	Number of mice that completed task
	WT	Outliers	KO	Outliers	Isolated WT	Outliers	Isolated KO	Outliers	Total subjected to statistical analysis
OFT	9	0	11	0	10	0	9	0	39
FS	9	0	9	0	10	0	9	0	37
EPM	9	0	10	0	10	0	9	0	38
Y-maze	9	0	11	0	10	0	9	0	39
NORT	9	0	9	0	10	0	9	0	37
IA	9	0	9	0	10	0	9	0	37
PPI	9	0	11	0	9	0	9	0	38
Plasma Meaurement	Number Detected
	WT	Outliers	KO	Outliers	Isolated WT	Outliers	Isolated KO	Outliers	Total subjected to statistical analysis
Corticosterone	9	0	9	0	10	1	9	0	36
IL-16	9	0	9	0	9	0	8	0	35
IL-6Ra	9	1	9	0	9	0	8	1	33
CCL11	9	0	9	0	9	0	8	0	35
CXCL1	9	0	9	0	9	0	8	0	35
LIX	9	0	9	0	9	0	8	0	35
TNFRI	9	0	9	0	9	0	8	0	35
TNFRII	9	0	6	0	9	0	8	0	32
VEGF	9	0	9	0	9	1	8	0	34
Prolactin	9	0	9	1	9	1	8	1	32
TIMP-1	9	0	9	0	9	0	8	0	35
G-CSF	9	0	9	1	9	0	8	0	34
